# Supplementary material for: Forefoot Function after Hallux Valgus Surgery: A Systematic Review and Meta-Analysis on Plantar Load Measurement
Source: J Clin Med. 2023 Feb 9;12(4):1384. doi: 10.3390/jcm12041384 (PMC9965975; doi:10.3390/jcm12041384)
Supplement: Supplementary file 1 [file jcm-12-01384-s001.zip]

Archive with 5 entries (5 files):
- Figure S1.jpg
- Figure S2.jpg
- Figure S3.jpg
- Table S1 Search Strategy.pdf
- Table S2 Method Quality Assessment.pdf
